# Supplementary material for: A Combined Approach Using T2*-Weighted Dynamic Susceptibility Contrast MRI Perfusion Parameters and Radiomics to Differentiate Between Radionecrosis and Glioma Progression: A Proof-of-Concept Study
Source: Life (Basel). 2025 Apr 5;15(4):606. doi: 10.3390/life15040606 (PMC12028526; doi:10.3390/life15040606)
Supplement: Supplementary file 1 [file life-15-00606-s001.zip]

Archive with 10 entries (10 files):
- 1.py
- 2.py
- 3.py
- 4.py
- 5.py
- 6.py
- 7.py
- Checklist.pdf
- PatientFolds.pdf
- RadiomicsFeatures.xlsx
